# Supplementary material for: The genus Alterosa Blahnik, 2005 (Trichoptera, Philopotamidae, Philopotaminae) in northeastern Brazil, including the description of three new species and an identification key for the genus
Source: Zookeys. 2013 Jul 15;(317):1–15. doi: 10.3897/zookeys.317.5437 (PMC3744135; doi:10.3897/zookeys.317.5437)
Supplement: XML Treatment for Alterosa amadoi [file zookeys.317.5437-treatment1.xml]

<!DOCTYPE tp:taxon-treatment
  PUBLIC "-//TaxonX//DTD Taxonomic Treatment Publishing DTD v0 20100105//EN" "tax-treatment-NSO.dtd">
<tp:taxon-treatment xmlns:tp="http://www.plazi.org/taxpub"><tp:treatment-meta><mixed-citation publication-type="journal"><person-group><name><surname>Dumas</surname><given-names>Leandro Lourenço</given-names></name><name><surname>Calor</surname><given-names>Adolfo Ricardo</given-names></name><name><surname>Nessimian</surname><given-names>Jorge Luiz</given-names></name></person-group><article-title>The genus <italic>Alterosa</italic> Blahnik, 2005 (Trichoptera, Philopotamidae, Philopotaminae)  in northeastern Brazil, including the description of three new species and an identification key for the genus</article-title><source>Zookeys</source><day>15</day><month>7</month><year>2013</year><volume>2013</volume><issue>317</issue><fpage>1</fpage><lpage>15</lpage><pub-id pub-id-type="doi">10.3897/zookeys.317.5437</pub-id></mixed-citation></tp:treatment-meta><tp:nomenclature><tp:taxon-name>
                        <tp:taxon-name-part taxon-name-part-type="genus">Alterosa</tp:taxon-name-part>
                        <tp:taxon-name-part taxon-name-part-type="species">amadoi</tp:taxon-name-part>
                        <object-id xmlns:xlink="http://www.w3.org/1999/xlink" xlink:type="simple">urn:lsid:zoobank.org:act:F0D50D4A-AE17-4732-BE5D-88C47B018FCF</object-id>
                        <object-id xmlns:xlink="http://www.w3.org/1999/xlink" xlink:type="simple">http://species-id.net/wiki/Alterosa_amadoi</object-id>
                    </tp:taxon-name><tp:taxon-status xmlns:xlink="http://www.w3.org/1999/xlink" xlink:type="simple">sp. n.</tp:taxon-status><xref ref-type="fig" rid="F1">Figs 1A–D</xref></tp:nomenclature><tp:treatment-sec sec-type="Remarks"><title>Remarks.</title><p><italic><tp:taxon-name>Alterosa amadoi</tp:taxon-name></italic> sp. n. cannot be easily placed in any of the species groups defined by <xref ref-type="bibr" rid="B2">Blahnik (2005)</xref>. <italic><tp:taxon-name>Alterosa amadoi</tp:taxon-name></italic> sp. n. and <italic><tp:taxon-name>Alterosa caymmii</tp:taxon-name></italic> sp. n. share character similarities with <italic><tp:taxon-name>Alterosa ruschii</tp:taxon-name></italic> Dumas &amp; Nessimian, 2013 and <italic><tp:taxon-name>Alterosa spiesae</tp:taxon-name></italic> Dumas &amp; Nessimian, 2013, regarding the general structure of the branched intermediate appendages. However, unlike <italic><tp:taxon-name>Alterosa ruschii</tp:taxon-name></italic> and <italic><tp:taxon-name>Alterosa spiesae</tp:taxon-name></italic>, the 2 new species cannot be placed in or even near the <italic><tp:taxon-name>Alterosa sanctipauli</tp:taxon-name></italic> group because of the lack of a basal rounded protuberance on tergum X, with cuticle scabrously developed, and the absence of a crest-like process at the apex of tergum X. <italic><tp:taxon-name>Alterosa amadoi</tp:taxon-name></italic> sp. n. can be diagnosed by the overall shape of the intermediate appendages, especially the rod-like mesal branch with spines at its apex, and the inferior appendages with the 1st article short and nearly as wide as long. An additional diagnostically unique character for this new species is the dorsal spiny crest-like projection at midlength of tergum X.</p></tp:treatment-sec><tp:treatment-sec sec-type="Description"><title>Description.</title><p>Adult. Color (in alcohol) brown; legs, palps, and antennae pale brown, forewing pattern not discernible. Male forewings 5.6–6.4 mm (n=3).</p><!--PageBreak--><!--PageBreak--><p><italic>Male genitalia</italic>. Tergum VIII with posteromesal margin moderately emarginate; emargination U-shaped and extending no more than halfway to anterior margin. Sternum IX with anterolateral margin weakly rounded, subtruncate; posteroventral margin greatly produced, extending nearly linearly from dorsum (<xref ref-type="fig" rid="F1">Fig. 1A</xref>). Tergum IX greatly reduced, membranous or fused to base of tergum X (<xref ref-type="fig" rid="F1">Fig. 1B</xref>). Tergum X tapered from base in lateral view; dorsally with spiny crest-like projection at midlength; apex sensillate, subtruncate, slightly enlarged in lateral view (<xref ref-type="fig" rid="F1">Figs 1A, 1B</xref>). Intermediate appendages heavily sclerotized, branched subbasally; mesal branch elongate, surpassing preanal appendages, rod-like, blunt and with small spines apically; lateral branch lobe-like, rounded, covered by spine-like setae, subacute apically in dorsal view, apex greatly enlarged and rounded as viewed laterally (<xref ref-type="fig" rid="F1">Figs 1A, 1B</xref>). Preanal appendages elongate, club-like, covered with stiff, small setae; apex rounded with elongate subacuminate projection bearing small apical setae as viewed laterally and dorsally (<xref ref-type="fig" rid="F1">Figs 1A, 1B</xref>). Inferior appendages robust, setose; 1st article, in lateral view, short, nearly as wide as long, bulging mesally; 2nd article longer than 1st article, relatively wide, base as wide as apex of 1st article, slightly enlarged apically and with small pad of short, stiff apicomesal setae (<xref ref-type="fig" rid="F1">Figs 1A, 1C</xref>). Phallobase tubular, relatively short, slightly curved; endotheca without spines; phallotremal sclerites indistinct (<xref ref-type="fig" rid="F1">Fig. 1D</xref>).</p><fig id="F1" position="float" orientation="portrait"><label>Figure 1.</label><caption><p><italic><tp:taxon-name>Alterosa amadoi</tp:taxon-name></italic>, new species, male genitalia. <bold>A</bold> left lateral view <bold>B</bold> dorsal view (setae of left lateral branch of intermediate appendages omitted) <bold>C</bold> left inferior appendage, dorsal view <bold>D</bold> phallic apparatus, left lateral view. Abbreviations: inf. app. – inferior appendage; int. app. – intermediate appendage; pr. app. – preanal appendage; ter. X – tergum X; IX - tergum IX.</p></caption><graphic xmlns:xlink="http://www.w3.org/1999/xlink" xlink:href="ZooKeys-317-001-g001.jpg" position="float" orientation="portrait" xlink:type="simple"/></fig></tp:treatment-sec><tp:treatment-sec sec-type="Materials"><title>Materials.</title><p><bold>Holotype male: BRAZIL: Bahia:</bold> Camacan, RPPN Serra Bonita, riacho 1, trilha nova, <named-content xmlns:xlink="http://www.w3.org/1999/xlink" content-type="dwc:verbatimCoordinates" xlink:type="simple">15°23'35"S, 39°33'50"W</named-content>, ca 770 m, bandeja, 1.iv.2011, F. Quinteiro, D. França &amp; H. Barreto leg. (MZSP).</p><p><bold>Paratypes: BRAZIL: Bahia:</bold> Camacan, RPPN Serra Bonita, riacho 1, trilha nova, <named-content xmlns:xlink="http://www.w3.org/1999/xlink" content-type="dwc:verbatimCoordinates" xlink:type="simple">15°23'35"S, 39°33'50"W</named-content>, ca 770 m, bandeja, 30.iii.2011, F. Quinteiro, D. França &amp; H. Barreto leg., 1 male (DZRJ 3791); Camacan, RPPN Serra Bonita, 2ª cachoeira, over night, 03.xi.2009, A. R. Calor leg., 1 male (UFBA).</p></tp:treatment-sec><tp:treatment-sec sec-type="Distribution"><title>Distribution.</title><p>Brazil (Bahia).</p></tp:treatment-sec><tp:treatment-sec sec-type="Etymology"><title>Etymology.</title><p>The species is dedicated to the deceased Brazilian writer Jorge Amado, who was born in Bahia state in 1912 and died in 2001. Amado is one of the most acclaimed contemporary Brazilian novelists, whose 32 novels have sold millions of copies. Among his best-known works are “Capitães de Areia”, “Gabriela, Cravo e Canela”, and “Tieta do Agreste”. In 2012, Brazil celebrated the centenary of his birth.</p></tp:treatment-sec><ref-list><ref id="B2"><mixed-citation xmlns:xlink="http://www.w3.org/1999/xlink" xlink:type="simple"><person-group><name name-style="western"><surname>Blahnik</surname><given-names>RJ</given-names></name></person-group> (<year>2005</year>) <article-title><italic>Alterosa</italic>, a new caddisfly genus from Brazil (Trichoptera: Philopotamidae).</article-title><source>Zootaxa</source><volume>991</volume>: <fpage>1</fpage>-<lpage>60</lpage>.</mixed-citation></ref></ref-list></tp:taxon-treatment>
