# Supplementary material for: The genus Alterosa Blahnik, 2005 (Trichoptera, Philopotamidae, Philopotaminae) in northeastern Brazil, including the description of three new species and an identification key for the genus
Source: Zookeys. 2013 Jul 15;(317):1–15. doi: 10.3897/zookeys.317.5437 (PMC3744135; doi:10.3897/zookeys.317.5437)
Supplement: XML Treatment for Alterosa castroalvesi [file zookeys.317.5437-treatment2.xml]

<!DOCTYPE tp:taxon-treatment
  PUBLIC "-//TaxonX//DTD Taxonomic Treatment Publishing DTD v0 20100105//EN" "tax-treatment-NSO.dtd">
<tp:taxon-treatment xmlns:tp="http://www.plazi.org/taxpub"><tp:treatment-meta><mixed-citation publication-type="journal"><person-group><name><surname>Dumas</surname><given-names>Leandro Lourenço</given-names></name><name><surname>Calor</surname><given-names>Adolfo Ricardo</given-names></name><name><surname>Nessimian</surname><given-names>Jorge Luiz</given-names></name></person-group><article-title>The genus <italic>Alterosa</italic> Blahnik, 2005 (Trichoptera, Philopotamidae, Philopotaminae)  in northeastern Brazil, including the description of three new species and an identification key for the genus</article-title><source>Zookeys</source><day>15</day><month>7</month><year>2013</year><volume>2013</volume><issue>317</issue><fpage>1</fpage><lpage>15</lpage><pub-id pub-id-type="doi">10.3897/zookeys.317.5437</pub-id></mixed-citation></tp:treatment-meta><tp:nomenclature><tp:taxon-name>
                        <tp:taxon-name-part taxon-name-part-type="genus">Alterosa</tp:taxon-name-part>
                        <tp:taxon-name-part taxon-name-part-type="species">castroalvesi</tp:taxon-name-part>
                        <object-id xmlns:xlink="http://www.w3.org/1999/xlink" xlink:type="simple">urn:lsid:zoobank.org:act:04FB0169-E8AF-4E54-9F01-3DF278EA1B19</object-id>
                        <object-id xmlns:xlink="http://www.w3.org/1999/xlink" xlink:type="simple">http://species-id.net/wiki/Alterosa_castroalvesi</object-id>
                    </tp:taxon-name><tp:taxon-status xmlns:xlink="http://www.w3.org/1999/xlink" xlink:type="simple">sp. n.</tp:taxon-status><xref ref-type="fig" rid="F2">Figs 2A–D</xref></tp:nomenclature><tp:treatment-sec sec-type="Remarks"><title>Remarks.</title><p><italic><tp:taxon-name>Alterosa castroalvesi</tp:taxon-name></italic> sp. n. is closely related to <italic><tp:taxon-name>Alterosa truncata</tp:taxon-name></italic> Blahnik, 2005, resembling that species in the broadened and truncate apices of the inferior appendages, the elongate, narrow, and arched intermediate appendages, each terminating in a very prominent apical lance-like seta, and the general structure of preanal appendages. Additionally, the general structure of tergum X with paired longitudinal, serrate ridges, is also similar between these species. It differs in that the intermediate appendages in <italic><tp:taxon-name>Alterosa castroalvesi</tp:taxon-name></italic> sp. n. have 2 prominent lance-like setae, the usual apical 1 and an additional 1 at the apical third. <italic><tp:taxon-name>Alterosa castroalvesi</tp:taxon-name></italic> sp. n. also differs from <italic><tp:taxon-name>Alterosa truncata</tp:taxon-name></italic> in the length of 2nd article of preanal appendages, that is relatively shorter in the new species. The differences are relatively minor and it is possible that the 2 species may eventually prove to be not specifically distinct. As <italic><tp:taxon-name>Alterosa truncata</tp:taxon-name></italic>, the new species probably belongs to <italic><tp:taxon-name>Alterosa sanctipauli</tp:taxon-name></italic> Group, as defined by <xref ref-type="bibr" rid="B2">Blahnik (2005)</xref>.</p></tp:treatment-sec><tp:treatment-sec sec-type="Description"><title>Description.</title><p>Adult. Color (in alcohol) brown; legs, palps, and antennae pale brown, forewing pattern not discernible. Male forewings 6.0–6.8 mm (n=4).</p><!--PageBreak--><!--PageBreak--><p><italic>Male genitalia</italic>. Tergum VIII with posteromesal margin deeply emarginate, emargination V-shaped and extending more than half way to anterior margin. Sternum IX with anterolateral margins broadly rounded; posteroventral margin greatly produced, forming broadly rounded expansion (<xref ref-type="fig" rid="F2">Fig. 2A</xref>). Tergum IX greatly reduced, membranous or fused to base of tergum X (<xref ref-type="fig" rid="F2">Fig. 2B</xref>). Tergum X narrow, wider at base, lateral margins subparallel in dorsal view; dorsally with mesally divided crest-like projection near base, with spine-like projections along each side of divided margin; apex sensillate, rounded as viewed dorsally, rounded and slightly enlarged in lateral view (<xref ref-type="fig" rid="F2">Figs 2A, 2B</xref>). Intermediate appendages heavily sclerotized, elongate, extending past preanal appendages, rod-like, curved at base, narrowly paralleling lateral margins of tergum X; intermediate appendages with small projection at apical third bearing 1 apical lance-like seta; apex acute, terminating in apical lance-like seta (<xref ref-type="fig" rid="F2">Figs 2A, 2B</xref>). Preanal appendages narrow, constricted basally, moderately elongate, not greatly modified, covered with scant setae and numerous minute spine-like setae; apex rounded, without apical setae, with 1 short preapical projection from the ventral surface, fringed apically with minute spines (<xref ref-type="fig" rid="F2">Figs 2A, 2B</xref>). Inferior appendages elongate, linear, flattened on mesal surface, setose; each with 1st article, in lateral view, approximately 2 times as long as wide, tapering apically; 2nd article slightly shorter than 1st article, moderately wide, nearly as wide at base as apex of 1st article, apex enlarged and subtruncate, with fringing pad of short, stiff apicomesal setae (<xref ref-type="fig" rid="F2">Figs 2A, 2C</xref>). Phallobase tubular, narrow, moderately elongate, with slightly curvature; endotheca with 2 tracts of fine spines, 1 of needle-like spines and 1 ventral of shorter spines (<xref ref-type="fig" rid="F2">Fig. 2D</xref>).</p><fig id="F2" position="float" orientation="portrait"><label>Figure 2.</label><caption><p><italic><tp:taxon-name>Alterosa castroalvesi</tp:taxon-name></italic>, new species, male genitalia. <bold>A</bold> left lateral view <bold>B</bold> dorsal view <bold>C</bold> left inferior appendage, dorsal view <bold>D</bold> phallic apparatus, left lateral view.</p></caption><graphic xmlns:xlink="http://www.w3.org/1999/xlink" xlink:href="ZooKeys-317-001-g002.jpg" position="float" orientation="portrait" xlink:type="simple"/></fig></tp:treatment-sec><tp:treatment-sec sec-type="Materials"><title>Materials.</title><p><bold>Holotype male: BRAZIL: Bahia:</bold> Camacan, Serra Bonita, Córrego das Torres, <named-content xmlns:xlink="http://www.w3.org/1999/xlink" content-type="dwc:verbatimCoordinates" xlink:type="simple">15°23'01"S, 39°34'19"W</named-content>, ca 860 m, 02.viii.2008, A. R. Calor, L. Lecci, L. C. Pinho &amp; A. Moretto leg. (MZSP).</p><p><bold>Paratypes: BRAZIL: Bahia:</bold> same data as holotype, 2 males (DZRJ 3797), 1 male (UFBA).</p></tp:treatment-sec><tp:treatment-sec sec-type="Distribution"><title>Distribution.</title><p>Brazil (Bahia).</p></tp:treatment-sec><tp:treatment-sec sec-type="Etymology"><title>Etymology.</title><p>This species is named in memory of Antônio Frederico de Castro Alves, known as “the poet of the slaves” because of his sympathy for the Brazilian abolitionist cause. Castro Alves was born in Bahia state in 1847 and died at 1871. He is the patron of the 7th chair of the Brazilian Academy of Letters. Some of his abolitionist poems, like “Espumas Flutuantes”, “A Cachoeira de Paulo Afonso”, and “O Navio Negreiro”, were collected in a posthumous book called “Os Escravos”, published in 1883.</p></tp:treatment-sec><ref-list><ref id="B2"><mixed-citation xmlns:xlink="http://www.w3.org/1999/xlink" xlink:type="simple"><person-group><name name-style="western"><surname>Blahnik</surname><given-names>RJ</given-names></name></person-group> (<year>2005</year>) <article-title><italic>Alterosa</italic>, a new caddisfly genus from Brazil (Trichoptera: Philopotamidae).</article-title><source>Zootaxa</source><volume>991</volume>: <fpage>1</fpage>-<lpage>60</lpage>.</mixed-citation></ref></ref-list></tp:taxon-treatment>
