# Supplementary material for: The genus Alterosa Blahnik, 2005 (Trichoptera, Philopotamidae, Philopotaminae) in northeastern Brazil, including the description of three new species and an identification key for the genus
Source: Zookeys. 2013 Jul 15;(317):1–15. doi: 10.3897/zookeys.317.5437 (PMC3744135; doi:10.3897/zookeys.317.5437)
Supplement: XML Treatment for Alterosa caymmii [file zookeys.317.5437-treatment3.xml]

<!DOCTYPE tp:taxon-treatment
  PUBLIC "-//TaxonX//DTD Taxonomic Treatment Publishing DTD v0 20100105//EN" "tax-treatment-NSO.dtd">
<tp:taxon-treatment xmlns:tp="http://www.plazi.org/taxpub"><tp:treatment-meta><mixed-citation publication-type="journal"><person-group><name><surname>Dumas</surname><given-names>Leandro Lourenço</given-names></name><name><surname>Calor</surname><given-names>Adolfo Ricardo</given-names></name><name><surname>Nessimian</surname><given-names>Jorge Luiz</given-names></name></person-group><article-title>The genus <italic>Alterosa</italic> Blahnik, 2005 (Trichoptera, Philopotamidae, Philopotaminae)  in northeastern Brazil, including the description of three new species and an identification key for the genus</article-title><source>Zookeys</source><day>15</day><month>7</month><year>2013</year><volume>2013</volume><issue>317</issue><fpage>1</fpage><lpage>15</lpage><pub-id pub-id-type="doi">10.3897/zookeys.317.5437</pub-id></mixed-citation></tp:treatment-meta><tp:nomenclature><tp:taxon-name>
                        <tp:taxon-name-part taxon-name-part-type="genus">Alterosa</tp:taxon-name-part>
                        <tp:taxon-name-part taxon-name-part-type="species">caymmii</tp:taxon-name-part>
                        <object-id xmlns:xlink="http://www.w3.org/1999/xlink" xlink:type="simple">urn:lsid:zoobank.org:act:51728D88-1218-4C1A-ADDF-FED6872BBE77</object-id>
                        <object-id xmlns:xlink="http://www.w3.org/1999/xlink" xlink:type="simple">http://species-id.net/wiki/Alterosa_caymmii</object-id>
                    </tp:taxon-name><tp:taxon-status xmlns:xlink="http://www.w3.org/1999/xlink" xlink:type="simple">sp. n.</tp:taxon-status><xref ref-type="fig" rid="F3">Figs 3A–F</xref></tp:nomenclature><tp:treatment-sec sec-type="Remarks"><title>Remarks.</title><p><italic><tp:taxon-name>Alterosa caymmii</tp:taxon-name></italic> sp. n. is very similar to <italic><tp:taxon-name>Alterosa amadoi</tp:taxon-name></italic> sp. n., as discussed under that species. It differs in that the lateral branch of each intermediate appendage is apically projecting in <italic><tp:taxon-name>Alterosa caymmii</tp:taxon-name></italic> sp. n., while in <italic><tp:taxon-name>Alterosa amadoi</tp:taxon-name></italic> sp. n. it is broadly rounded. <italic><tp:taxon-name>Alterosa caymmii</tp:taxon-name></italic> sp. n. also differs from <italic><tp:taxon-name>Alterosa amadoi</tp:taxon-name></italic> sp. n. in the shape of inferior appendages. Additionally, the phallus of <italic><tp:taxon-name>Alterosa caymmii</tp:taxon-name></italic> sp. n. is more developed, with endotheca bearing several tracts of numerous large spines.</p></tp:treatment-sec><tp:treatment-sec sec-type="Description"><title>Description.</title><p>Adult. Color (in alcohol) brown; legs, palps, and antennae pale brown, forewing pattern not discernible. Male forewings 5.2–6.4 mm (n=10).</p><!--PageBreak--><!--PageBreak--><p><italic>Male genitalia</italic>. Tergum VIII with posteromesal margin not or scarcely emarginate. Sternum IX with anterolateral margins weakly rounded, subtruncate; posteroventral margin greatly produced, forming broadly rounded expansion (<xref ref-type="fig" rid="F3">Fig. 3A</xref>). Tergum IX greatly reduced, membranous or fused to base of tergum X (<xref ref-type="fig" rid="F3">Fig. 3B</xref>). Tergum X tapered from base in lateral view; apex sensillate, rounded as viewed dorsally, subtruncate and slightly enlarged in lateral view (<xref ref-type="fig" rid="F3">Figs 3A, 3B</xref>). Intermediate appendages heavily sclerotized, branched subbasally; mesal branch moderately elongate, surpassing preanal appendages, slightly curved outward at midlength in dorsal view, rod-like, rounded apically, covered with spine-like setae; lateral branch short, flange-like, covered with spine-like setae in apical half, apex enlarged and rounded in lateral and dorsal views (<xref ref-type="fig" rid="F3">Figs 3A, 3B</xref>). Preanal appendages elongate, club-like, covered with stiff, small setae; apex rounded with small subacuminate projection bearing small apical setae as viewed laterally and dorsally (<xref ref-type="fig" rid="F3">Figs 3A, 3B</xref>). Inferior appendages elongate, linear, flattened on mesal surface, setose; each with 1st article, in lateral view, approximately 2 times as long as wide, tapering apically; 2nd article subequal in length to 1st article, relatively narrow, especially at midlength, apex rounded, with prominent pad of short, stiff apicomesal setae (<xref ref-type="fig" rid="F3">Figs 3A, 3C</xref>). Phallobase tubular, very short, scarcely curved; endotheca elongate, with several tracts; 1 paired tract near base without spines, 1 apicolateral tract with several large spines, and 1 single tract at apex with 2 clusters of small spines; phallotremal sclerites indistinct (<xref ref-type="fig" rid="F3">Figs 3D, 3E, 3F</xref>).</p><fig id="F3" position="float" orientation="portrait"><label>Figure 3.</label><caption><p><italic><tp:taxon-name>Alterosa caymmii</tp:taxon-name></italic>, new species, male genitalia. <bold>A</bold> left lateral view <bold>B</bold> dorsal view <bold>C</bold> left inferior appendage, dorsal view (setae of left lateral branch of intermediate appendages omitted) <bold>D</bold> phallic apparatus, left lateral view <bold>E</bold> phallic apparatus, dorsal view; 3F, phallic apparatus, ventral view.</p></caption><graphic xmlns:xlink="http://www.w3.org/1999/xlink" xlink:href="ZooKeys-317-001-g003.jpg" position="float" orientation="portrait" xlink:type="simple"/></fig></tp:treatment-sec><tp:treatment-sec sec-type="Materials"><title>Materials.</title><p><bold>Holotype male: BRAZIL: Bahia:</bold> Varzedo, Serra da Jibóia, Reserva Jequitibá, <named-content xmlns:xlink="http://www.w3.org/1999/xlink" content-type="dwc:verbatimCoordinates" xlink:type="simple">12°52'21.5"S, 39°28'56.5"W</named-content>, 07.xi.2010, ca 400 m, A. M. Silva-Neto &amp; M. Araújo leg. (MZSP).</p><p><bold>Paratypes: BRAZIL: Bahia:</bold> same data as holotype, 7 males, 3 females (UFBA); Varzedo, Reserva Gambá, <named-content xmlns:xlink="http://www.w3.org/1999/xlink" content-type="dwc:verbatimCoordinates" xlink:type="simple">12°57'12"S, 39°28'32"W</named-content>, ca 510 m, 08.xi.2010, bandeja, A. R. Calor, F. Quinteiro, D. França, R. Mariano &amp; A. Costa leg., 17 males, 1 female (UFBA); Santa Teresinha, Serra da Jibóia, Riacho das Torres, <named-content xmlns:xlink="http://www.w3.org/1999/xlink" content-type="dwc:verbatimCoordinates" xlink:type="simple">12°50'59"S, 39°28'47"W</named-content>, ca 490 m, 06.x.2010, Luz, A. R. Calor, F. Quinteiro, D. França, R. Mariano &amp; A. Costa leg., 37 males, 16 females (DZRJ 3792); Santa Teresinha, Distrito de Pedra Branca, Riacho das Torres, <named-content xmlns:xlink="http://www.w3.org/1999/xlink" content-type="dwc:verbatimCoordinates" xlink:type="simple">12°51'00"S, 39°28'48"W</named-content>, ca 490 m, 28.ix.2009, Luz, A. R. Calor &amp; A; Cruz leg., 1 male (UFBA); Santa Teresinha, Distrito de Pedra Branca, Riacho das Torres, <named-content xmlns:xlink="http://www.w3.org/1999/xlink" content-type="dwc:verbatimCoordinates" xlink:type="simple">12°51'00"S, 39°28'48"W</named-content>, ca 490 m, 10.vi.2010, Luz, A. R. Calor, D. França &amp; F. B. Quinteiro leg., 1 male (UFBA); Santa Teresinha, Distrito de Pedra Branca, Riacho das Torres, <named-content xmlns:xlink="http://www.w3.org/1999/xlink" content-type="dwc:verbatimCoordinates" xlink:type="simple">12°51'01"S, 39°28'48"W</named-content>, ca 500 m, 07.viii.2009, A. R. Calor &amp; L. Lecci leg., 1 male (UFBA); Varzedo, Serra da Jibóia, Fazenda Baixa da Areia Cai Camarão, <named-content xmlns:xlink="http://www.w3.org/1999/xlink" content-type="dwc:verbatimCoordinates" xlink:type="simple">12°57'45"S, 39°27'12"W</named-content>, ca 260 m, 27.iii.2012, Pan light trap, F. B. Quinteiro, T. Duarte &amp; I. Garcia leg., 2 males (UFBA); Camacan, Serra Bonita, córrego 1, <named-content xmlns:xlink="http://www.w3.org/1999/xlink" content-type="dwc:verbatimCoordinates" xlink:type="simple">15°23'28"S, 39°33'56"W</named-content>, ca 820 m, 31.vii.2008, Luz UV e branca, A. R. Calor, L. Lecci, L. C. Pinho &amp; R. Moretto leg., 2 males, 1 female (DZRJ 3793); Camacan, Serra Bonita, 1ª cachoeira, <named-content xmlns:xlink="http://www.w3.org/1999/xlink" content-type="dwc:verbatimCoordinates" xlink:type="simple">15°23'28"S, 39°33'57"W</named-content>, ca 830 m, 04.xi.2009, A. R. Calor et al. leg., 2 males (UFBA); Camacan, Fazenda Waldemar da farmácia, <named-content xmlns:xlink="http://www.w3.org/1999/xlink" content-type="dwc:verbatimCoordinates" xlink:type="simple">15°25'17"S, 39°34'01"W</named-content>, ca 310 m, 28.iii.2011, A. R. Calor, F. Quintero, D. França &amp; H. Barreto leg., 1 male (DZRJ 3794); Camacan, RPPN Serra Bonita, riacho 1, <!--PageBreak--><named-content xmlns:xlink="http://www.w3.org/1999/xlink" content-type="dwc:verbatimCoordinates" xlink:type="simple">15°23'40"S, 39°33'44"W</named-content>, ca 720 m, 31.iii.2011, F. Quinteiro, D. França &amp; H. Barreto leg., 2 males (UFBA); Camacan, RPPN Serra Bonita, Malaise 1, <named-content xmlns:xlink="http://www.w3.org/1999/xlink" content-type="dwc:verbatimCoordinates" xlink:type="simple">15°23'28"S, 39°33'56"W</named-content>, ca 260 m, iv.2011, A. R. Calor leg., 5 males, 2 females (DZRJ 3795); Wenceslau Guimarães, Estação Ecológica Estadual Wenceslau Guimarães, Riacho Serra Grande, cachoeira em cima, <named-content xmlns:xlink="http://www.w3.org/1999/xlink" content-type="dwc:verbatimCoordinates" xlink:type="simple">13°35'43"S, 39°43'12"W</named-content>, ca 580 m, 10.x.2010, A. R. Calor et al. leg., 2 males, 2 females (UFBA); Wenceslau Guimarães, Estação Ecológica Estadual Wenceslau Guimarães, Rio Patioba, <named-content xmlns:xlink="http://www.w3.org/1999/xlink" content-type="dwc:verbatimCoordinates" xlink:type="simple">13°34'50"S, 39°42'17"W</named-content>, ca 540 m, 09.x.2010, A. R. Calor et al. leg., 1 male (DZRJ 3796); Amargosa, Serra do Timbó, Fazenda Timbó, Córrego Santa Rita, <named-content xmlns:xlink="http://www.w3.org/1999/xlink" content-type="dwc:verbatimCoordinates" xlink:type="simple">13°06'22"S, 39°39'59"W</named-content>, ca. 710 m, 17.vii.2009, A. R. Calor &amp; L. Lecci leg.,1 male (UFBA).</p></tp:treatment-sec><tp:treatment-sec sec-type="Distribution"><title>Distribution.</title><p>Brazil (Bahia).</p></tp:treatment-sec><tp:treatment-sec sec-type="Etymology"><title>Etymology.</title><p>This species is named in memory of Dorival Caymmi, considered one of the most important Brazilian songwriters. Caymmi was born in Bahia state in 1914 and died at 2008. He became a national icon with his lyrics that evoked the charm of Bahia’s fishing villages, beaches and beautiful women, like “O Que é Que a Baiana Tem?”, “Marina”, “Rainha do Mar”, “Samba da Minha Terra”, among others.</p></tp:treatment-sec></tp:taxon-treatment>
